# Supplementary material for: Association of Mushrooms and Algae Consumption with Mortality among Chinese Older Adults: A Prospective Cohort Study
Source: Nutrients. 2022 Sep 20;14(19):3891. doi: 10.3390/nu14193891 (PMC9571415; doi:10.3390/nu14193891)
Supplement: Supplementary file 1 [file nutrients-14-03891-s001.zip]

Archive with 1 entries (1 files):
- nutrients-1886899-supplementary.pdf
